# Supplementary material for: Muskrats as a bellwether of a drying delta
Source: Commun Biol. 2021 Jun 24;4:750. doi: 10.1038/s42003-021-02288-7 (PMC8225612; doi:10.1038/s42003-021-02288-7)
Supplement: Supplementary file 3 — Supplementary Data 1 [file 42003_2021_2288_MOESM3_ESM.xlsx]

## Sheet: FinalMicroSat_Colony_Input_S1an
Year	Sample Site	Oz06		Oz32		Oz43		Oz27		Oz41		Oz16		Oz08		Oz44		Oz34
2015	A	138	138	196	204	267	279	196	196	216	224	314	316	0	0	257	257	228	230
2015	A	138	138	206	206	259	271	196	196	218	220	316	316	237	237	257	257	230	234
2015	A	138	138	192	202	267	267	196	196	220	222	316	316	237	237	257	259	236	236
2015	A	138	142	196	198	271	279	196	196	220	224	316	316	237	237	255	261	230	230
2015	A	138	138	186	198	267	267	196	196	216	222	316	316	237	237	257	257	216	230
2015	A	140	140	200	200	271	281	196	196	176	216	296	312	237	237	255	261	230	232
2015	A	138	138	204	206	265	285	196	196	218	218	296	298	237	237	255	257	230	234
2015	A	140	140	192	198	271	271	196	196	216	228	312	316	237	237	257	257	228	236
2015	A	138	138	190	192	255	259	196	202	218	220	294	316	237	237	257	259	224	228
2015	A	138	140	198	206	271	279	196	196	218	224	314	316	237	237	257	257	228	234
2015	A	138	138	194	198	253	269	194	202	218	218	296	296	237	237	257	259	228	234
2015	A	142	142	182	192	271	271	196	196	222	228	298	316	237	237	221	257	230	232
2015	A	138	140	192	198	253	285	196	196	216	218	312	316	237	237	255	257	224	236
2015	A	140	142	190	192	267	277	196	196	216	224	298	316	237	237	257	261	228	234
2015	A	138	140	198	204	257	271	196	196	218	228	314	316	237	237	257	257	228	230
2015	A	138	138	198	202	265	271	198	202	176	218	316	316	237	237	257	263	228	236
2015	A	138	138	192	202	267	285	196	196	220	222	316	316	237	237	257	259	236	236
2015	A	138	138	198	198	259	267	196	202	212	218	296	304	237	237	257	257	230	232
2015	A	138	138	192	204	283	285	196	198	216	222	314	316	237	237	249	257	228	234
2015	A	138	138	186	190	267	281	196	198	210	222	296	314	237	237	257	261	230	234
2015	A	138	138	198	202	253	285	196	196	216	218	310	316	237	237	221	257	230	234
2015	A	138	140	200	202	265	285	196	202	176	212	296	304	237	237	221	257	230	232
2015	A	138	140	182	198	257	279	196	202	214	220	294	316	237	237	221	257	230	236
2015	A	140	140	198	202	275	279	196	196	218	222	294	316	237	237	257	257	224	230
2015	A	140	142	204	206	253	271	196	198	216	218	316	316	237	237	257	257	224	234
2015	A	140	140	182	204	257	271	196	196	214	228	296	334	237	237	255	257	230	234
2015	A	138	138	192	198	253	259	194	202	218	222	294	296	237	237	257	259	234	236
2015	A	140	140	194	198	271	279	194	196	216	218	296	312	237	237	257	257	224	228
2015	A	138	140	200	200	271	277	196	198	176	224	296	316	237	237	251	261	230	234
2015	A	140	140	200	202	275	279	194	196	218	222	294	296	237	237	257	257	224	230
2015	A	138	140	198	200	279	285	196	196	216	218	294	312	237	237	255	257	224	230
2015	A	140	140	182	198	271	285	194	196	214	216	296	312	237	237	257	257	224	232
2015	A	140	140	190	192	265	281	196	196	176	224	294	316	0	0	257	261	230	234
2015	A	138	138	190	192	253	269	194	194	218	222	296	296	237	237	257	261	228	236
2015	A	138	138	200	202	255	285	196	202	218	222	296	298	237	237	257	257	232	236
2015	A	138	140	198	200	257	275	194	196	214	220	316	316	237	237	221	257	230	236
2015	A	138	140	198	198	267	285	198	202	218	222	304	316	237	237	221	257	230	236
2015	A	138	140	182	192	269	285	196	196	216	222	296	316	237	237	257	261	234	234
2015	A	138	138	202	206	269	271	196	202	222	222	296	298	237	237	257	259	232	236
2015	A	138	138	198	204	253	267	196	196	220	224	316	334	237	237	221	261	228	230
2015	A	138	138	186	200	277	283	194	198	216	218	294	296	237	237	221	255	230	236
2015	A	138	138	198	200	259	285	196	202	176	218	296	316	237	237	257	257	232	236
2015	A	138	140	192	204	271	275	196	196	216	216	296	316	237	237	257	257	224	236
2015	A	138	138	192	198	279	285	196	196	214	216	294	312	237	237	221	257	224	230
2015	A	138	138	182	192	283	285	196	196	216	222	316	316	237	237	257	257	234	236
2015	A	138	140	190	196	271	271	196	196	218	222	316	316	237	237	255	257	232	234
2015	A	138	138	196	206	283	283	196	196	210	222	294	316	237	237	221	257	228	234
2015	A	138	138	194	198	253	253	194	194	218	222	294	296	237	237	257	261	228	234
2015	A	138	138	192	202	255	277	202	202	218	218	294	296	237	237	257	259	228	234
2015	A	138	138	190	194	259	269	194	194	218	222	294	296	237	237	251	261	234	236
2015	A	138	138	190	192	257	277	196	202	218	220	294	316	237	237	257	259	224	234
2015	A	134	138	194	202	253	283	196	196	218	228	290	310	237	237	221	257	230	234
2015	A	138	140	202	206	269	271	194	196	216	220	294	312	237	237	259	261	228	234
2015	A	138	138	200	202	271	283	196	198	218	228	316	316	237	237	257	259	226	236
2015	A	138	138	192	196	279	285	196	202	216	224	314	316	237	237	221	257	226	230
2015	A	142	142	200	204	271	285	196	196	218	222	316	316	237	237	257	257	230	230
2015	A	138	138	200	206	271	271	196	196	222	228	314	314	237	237	257	257	230	234
2015	A	138	138	206	206	259	259	196	196	218	220	0	0	237	237	257	259	224	236
2015	A	138	138	200	206	271	281	194	196	218	222	294	314	237	237	245	257	228	234
2015	A	138	142	194	210	263	271	194	196	224	228	296	314	237	237	241	257	228	232
2015	A	138	138	186	198	267	267	196	196	216	218	314	316	237	237	257	257	216	228
2015	A	138	138	182	202	255	259	196	202	218	220	296	316	237	237	257	259	224	228
2015	A	138	140	200	200	271	277	196	198	176	214	296	316	237	237	251	261	230	234
2015	A	138	140	198	204	271	271	194	196	222	224	312	316	237	239	253	261	230	230
2015	A	138	138	200	202	259	265	196	202	176	212	296	304	237	237	221	257	234	236
2015	A	138	138	198	200	285	285	196	202	216	218	296	316	237	237	257	257	230	230
2015	B	138	140	186	206	253	283	194	196	176	216	296	314	237	237	221	255	228	234
2015	B	138	142	186	210	255	281	194	196	218	224	294	314	237	237	221	257	228	234
2015	B	138	138	198	202	263	281	194	196	218	220	294	298	237	237	257	261	216	224
2015	B	138	140	196	202	259	269	196	196	216	218	314	316	237	237	221	261	224	226
2015	B	138	140	194	196	259	269	196	210	218	228	310	316	237	237	221	221	226	232
2015	B	134	140	192	192	271	281	196	196	218	228	290	314	237	237	259	261	216	230
2015	B	138	138	200	204	257	267	196	198	220	228	310	316	237	237	221	257	228	230
2015	B	138	138	198	204	253	267	196	196	218	224	314	316	237	237	257	261	228	234
2015	B	138	138	182	194	271	279	194	196	218	220	294	314	237	237	221	257	228	230
2015	B	138	138	190	192	281	285	196	202	218	228	304	310	237	237	251	257	226	228
2015	B	134	138	186	198	265	271	198	198	218	222	294	316	237	237	257	257	230	232
2015	B	138	138	182	200	271	271	194	196	224	224	290	294	237	237	251	253	226	234
2015	B	136	140	200	202	263	271	194	196	222	228	294	316	237	237	257	257	228	228
2015	B	136	138	194	202	265	269	198	202	222	222	298	316	237	237	257	261	228	230
2015	B	138	138	190	194	253	281	198	198	218	224	294	296	237	237	251	257	226	230
2015	B	138	140	182	182	267	283	196	198	224	228	296	334	237	237	251	257	226	226
2015	B	138	140	182	194	263	279	194	198	218	224	296	316	237	237	257	257	226	230
2015	B	138	138	194	196	267	281	194	196	218	224	290	296	237	237	257	257	226	230
2015	B	138	138	194	200	267	279	196	198	218	220	294	316	237	237	221	257	228	232
2015	B	138	138	182	198	271	283	194	196	216	218	294	310	237	237	257	257	216	226
2015	B	138	138	190	196	267	281	196	196	218	220	294	294	237	237	257	261	230	230
2015	B	138	140	182	200	271	281	196	198	220	220	294	316	237	237	257	257	226	230
2015	B	138	140	200	204	271	279	194	196	218	224	296	296	237	237	257	257	224	226
2015	B	138	138	194	196	263	267	194	196	216	218	294	316	237	239	251	257	226	234
2015	B	138	138	182	194	269	271	194	196	222	222	298	316	237	239	257	257	228	230
2015	B	138	138	206	206	257	271	196	202	218	228	316	316	237	237	257	257	234	236
2015	B	138	138	182	190	259	267	196	196	218	224	314	316	237	237	251	257	226	234
2015	B	138	140	192	198	277	285	198	198	218	218	296	298	237	237	221	255	224	230
2015	B	134	138	186	190	265	271	196	198	218	222	316	316	237	237	257	257	226	232
2015	B	138	138	200	204	271	285	196	196	212	218	310	316	237	237	251	259	230	234
2015	B	138	138	190	204	263	285	196	196	212	228	294	310	237	237	251	259	226	228
2015	C	138	138	192	192	267	283	196	198	216	222	294	296	237	237	257	259	228	228
2015	C	138	138	192	206	265	283	196	196	216	222	296	296	237	237	257	261	224	228
2015	C	138	140	192	196	283	283	194	196	220	224	304	316	237	237	257	261	232	234
2015	C	138	138	192	204	277	283	198	202	224	224	296	316	237	237	261	261	228	234
2015	C	138	142	186	206	277	283	196	198	216	218	294	298	237	237	221	257	228	236
2015	C	138	140	200	206	265	283	196	202	216	228	294	296	237	237	253	257	228	228
2015	C	138	140	182	186	271	279	196	196	218	224	314	314	237	237	257	261	228	232
2015	C	138	140	192	206	265	267	196	202	216	216	294	296	237	237	257	259	224	228
2015	C	138	142	200	206	255	259	196	196	216	218	294	316	237	237	221	261	230	234
2015	C	138	138	192	198	253	259	196	196	216	220	316	334	237	237	257	261	228	234
2015	C	138	138	200	206	271	271	196	196	220	228	314	316	237	237	257	257	224	226
2015	C	140	140	186	198	267	283	194	196	218	228	316	316	237	237	257	257	228	230
2015	C	140	140	198	206	267	283	196	196	218	218	294	316	237	237	221	257	230	232
2015	C	138	140	192	196	259	285	196	202	214	220	294	294	237	237	251	257	226	234
2015	C	138	142	194	200	271	283	194	198	218	220	294	294	237	237	221	251	216	232
2015	C	138	138	192	198	267	277	196	196	220	224	298	316	237	237	257	261	228	228
2015	C	138	138	186	192	253	257	196	196	222	222	314	316	237	237	257	257	224	228
2015	C	138	140	192	206	253	271	196	196	222	228	314	316	237	237	257	257	224	232
2015	C	138	140	204	204	267	271	196	198	212	224	316	316	237	237	221	257	228	230
2015	C	138	138	192	206	265	283	196	198	216	222	294	296	237	237	257	259	228	230
2015	C	140	140	198	204	275	283	196	196	216	224	316	316	237	237	257	257	224	228
2015	C	138	140	192	196	259	279	196	198	216	224	314	316	237	237	257	257	228	232
2015	C	138	140	202	204	275	283	196	196	212	216	314	316	237	237	221	257	224	232
2015	C	138	138	182	190	267	281	194	196	218	218	294	294	237	237	257	257	230	234
2015	C	138	138	198	204	271	279	196	196	220	224	316	334	237	237	255	261	230	230
2015	C	138	140	182	198	269	271	196	196	216	220	296	298	237	237	255	257	232	234
2015	C	138	138	190	192	259	271	196	196	218	228	294	316	0	0	239	259	228	228
2015	C	138	138	198	206	267	285	196	196	210	222	314	316	237	237	257	257	234	234
2015	C	138	142	190	192	259	285	196	196	222	228	316	316	237	237	239	257	228	232
2015	C	138	138	198	200	283	289	196	196	218	222	294	316	237	237	249	255	232	232
2015	C	138	138	194	196	281	283	196	198	222	224	296	316	237	237	255	257	234	234
2015	C	138	138	196	204	271	271	196	198	218	228	294	316	237	237	251	261	226	232
2015	C	138	138	190	196	259	263	196	202	220	222	294	314	237	239	245	257	230	234
2015	C	138	140	186	198	257	271	196	196	218	222	314	314	237	237	257	257	228	230
2015	C	138	138	200	206	265	267	196	202	216	222	294	296	237	237	257	259	224	230
2015	C	138	138	200	200	267	271	198	202	214	228	294	294	237	237	221	253	228	234
2015	C	138	138	196	202	267	281	196	196	216	218	296	316	237	237	257	263	224	230
2015	C	138	138	192	206	255	259	196	202	216	218	314	316	237	237	257	257	234	236
2015	C	138	138	182	200	269	283	198	202	216	216	294	294	237	239	221	259	228	234
2015	C	138	138	186	206	271	271	196	196	218	222	314	316	237	237	257	257	228	234
2015	C	138	140	190	198	257	271	194	196	214	216	298	304	237	237	221	255	232	236
2015	C	138	142	186	196	279	283	196	198	216	218	294	296	237	237	221	257	224	228
2015	C	138	138	198	206	257	285	196	202	176	222	296	316	237	237	257	259	230	234
2015	C	138	138	198	206	267	271	194	202	220	224	296	314	237	237	257	257	230	234
2015	C	138	140	182	192	267	271	196	202	214	228	294	296	237	237	259	261	228	230
2015	C	138	140	186	190	257	271	194	196	218	222	314	316	237	237	257	257	228	230
2015	C	138	140	204	206	271	271	196	198	218	224	316	316	237	237	221	257	228	234
2015	C	138	140	206	206	263	275	196	196	212	220	294	316	237	237	257	261	228	230
2015	C	138	138	192	206	283	283	196	198	216	228	294	296	237	239	259	261	224	230
2015	C	138	140	200	206	267	283	196	198	222	228	294	296	237	239	253	257	228	230
2015	C	138	138	200	204	271	281	198	198	218	228	294	296	237	237	257	261	226	228
2015	C	138	138	192	192	267	283	196	202	216	222	294	296	237	239	253	261	228	228
2015	C	140	140	198	204	267	271	196	196	218	224	296	316	237	237	257	257	224	234
2015	C	138	140	200	200	269	283	196	198	214	228	294	294	237	239	221	259	228	234
2015	C	138	138	198	206	283	283	196	196	210	222	312	316	237	237	221	257	228	234
2015	C	138	138	198	198	0	0	196	196	0	0	294	316	237	237	257	257	228	228
2015	C	140	142	192	198	253	271	198	202	218	218	294	314	237	237	221	261	232	232
2015	C	138	138	190	206	269	271	194	196	216	216	298	298	237	237	221	257	232	236
2015	C	138	140	198	204	253	267	196	196	216	224	298	316	237	237	257	257	228	230
2015	C	138	138	192	196	275	283	196	196	216	216	296	316	237	237	255	257	230	234
2015	C	138	142	194	196	271	281	194	196	222	228	296	298	237	237	241	257	228	232
2015	D	138	138	196	200	271	283	194	196	216	218	294	296	237	239	257	257	224	234
2015	D	138	142	190	204	265	271	194	194	220	228	294	296	237	237	257	257	226	230
2015	D	138	142	192	200	263	263	196	198	214	222	294	314	237	237	221	257	232	232
2015	D	140	142	196	204	257	263	196	196	222	228	294	312	237	237	249	251	232	234
2015	D	138	140	192	198	271	271	198	198	222	228	294	300	237	237	255	257	226	228
2015	D	134	142	198	200	259	263	196	202	218	224	294	294	237	237	221	257	232	234
2015	D	138	138	174	200	253	267	196	198	216	224	296	316	237	237	221	251	230	232
2015	D	138	138	200	202	271	283	194	194	210	218	296	314	237	237	251	255	228	230
2015	D	138	138	194	194	271	275	198	202	218	224	296	296	237	237	221	257	226	230
2015	D	138	138	194	194	271	275	196	198	218	224	296	316	237	237	257	257	226	230
2015	D	136	140	194	196	257	259	196	198	218	218	316	316	237	237	257	257	230	232
2015	D	138	142	192	192	263	263	196	198	218	222	296	300	237	237	257	257	230	230
2015	D	138	138	200	202	263	271	194	194	218	222	294	314	237	237	259	259	230	234
2015	D	138	142	196	196	265	267	196	196	222	228	294	294	237	237	257	257	228	234
2015	D	138	138	196	200	253	275	194	196	218	218	296	296	237	237	221	257	226	232
2015	D	138	138	190	192	263	275	196	200	212	222	296	316	237	237	221	257	228	232
2015	D	138	142	182	182	259	265	196	202	228	228	294	316	237	237	251	257	228	236
2015	D	138	138	194	194	263	275	196	202	218	224	296	316	237	237	257	257	226	226
2015	D	138	140	196	198	271	285	196	202	224	224	294	316	237	237	221	221	226	232
2015	D	138	138	194	200	269	271	196	196	216	218	314	316	237	237	221	251	230	234
2015	F	138	142	196	196	265	271	196	196	222	228	294	298	237	237	257	257	228	232
2015	F	138	138	200	202	267	271	196	196	224	224	314	316	237	237	257	257	216	230
2015	F	138	138	200	202	259	283	194	196	222	228	294	314	237	237	259	259	228	232
2015	F	140	142	182	182	271	283	198	198	218	218	0	0	0	0	221	251	0	0
2015	F	138	138	172	194	271	275	196	196	216	218	296	296	237	237	251	257	230	232
2015	F	138	140	172	194	267	271	196	202	216	224	294	316	237	237	251	251	230	230
2015	F	136	140	194	196	257	259	196	198	218	218	294	316	237	237	257	257	232	232
2015	F	138	140	196	200	265	283	194	200	210	218	294	314	0	0	259	259	228	232
2015	F	138	138	182	192	269	283	196	196	216	222	298	316	237	237	257	261	226	234
2015	F	138	138	182	182	263	271	196	196	222	224	296	300	237	237	257	261	230	230
2015	F	138	140	196	200	271	283	196	202	210	210	294	314	237	237	251	259	228	232
2015	F	138	138	196	200	259	283	194	202	222	228	296	314	237	237	251	259	232	234
2015	F	138	140	194	200	267	271	198	198	216	218	296	316	237	237	221	251	226	230
2015	F	138	140	192	200	253	271	196	198	218	218	294	298	237	237	221	257	230	232
2015	G	138	142	192	194	271	287	198	202	224	224	312	318	237	237	253	257	230	230
2015	G	138	138	170	192	255	255	194	196	218	222	294	298	237	237	257	257	224	234
2015	G	138	138	184	194	255	259	194	202	224	228	296	318	237	237	257	257	230	230
2015	G	138	138	188	198	269	271	194	194	218	224	296	296	237	237	255	257	230	236
2015	G	136	140	188	194	271	271	194	194	218	228	296	296	237	237	255	257	230	236
2016	A	138	140	192	196	271	283	198	198	218	222	314	316	237	237	221	257	216	228
2016	A	138	140	180	196	271	285	194	196	218	218	316	316	237	237	221	251	228	234
2016	A	138	138	194	202	267	271	196	196	218	222	316	316	237	237	221	257	230	230
2016	A	138	138	190	198	259	275	196	196	218	222	314	316	237	237	221	257	228	232
2016	A	138	142	182	204	267	269	196	198	222	228	298	314	237	237	245	257	230	230
2016	A	138	138	192	202	271	271	198	198	224	228	314	316	237	237	251	259	230	232
2016	A	140	142	194	200	265	283	190	198	218	228	296	296	237	237	221	251	216	230
2016	A	138	142	192	192	255	271	196	196	218	218	316	316	237	237	221	257	230	232
2016	A	138	140	192	204	253	271	196	198	218	222	294	314	237	237	221	257	216	228
2016	A	138	138	192	194	253	271	196	196	224	224	294	310	237	237	221	257	230	230
2016	A	138	142	192	196	263	271	194	196	216	222	296	296	237	237	257	259	230	232
2016	A	136	138	182	192	263	263	194	196	212	218	296	296	237	237	257	259	230	232
2016	A	140	142	188	204	267	269	196	196	176	216	294	314	237	237	221	257	230	232
2016	A	138	140	202	204	283	285	198	198	216	218	294	296	237	237	221	257	216	230
2016	A	142	142	182	204	257	283	194	196	218	218	298	304	237	237	257	261	216	228
2016	A	138	142	196	204	283	283	190	194	218	220	294	296	237	237	257	257	216	234
2016	A	138	138	194	196	263	271	196	198	216	218	294	296	237	237	251	257	226	234
2016	A	138	138	194	200	253	269	198	198	218	218	314	314	237	237	239	257	228	234
2016	A	140	140	196	200	265	265	196	198	218	228	296	296	237	237	249	259	230	232
2016	A	138	138	196	196	253	271	198	198	218	218	314	316	237	237	221	261	216	228
2016	B	138	138	200	204	271	271	196	202	218	228	294	316	237	237	221	257	226	234
2016	B	138	138	194	202	253	269	198	198	218	218	294	316	237	237	251	251	226	230
2016	B	138	138	198	200	263	265	198	202	218	222	296	316	237	237	241	257	232	234
2016	B	138	138	182	200	275	281	196	196	220	222	296	314	237	237	257	257	234	234
2016	B	138	138	192	198	271	283	190	196	220	222	294	314	237	237	257	257	230	232
2016	B	134	140	182	190	259	275	196	196	218	224	298	314	237	237	221	251	228	232
2016	B	138	138	190	200	267	275	190	196	218	224	294	314	237	237	251	257	216	232
2016	B	138	138	204	204	283	287	196	198	218	224	296	316	237	237	221	257	230	232
2016	B	138	138	200	206	267	283	198	198	222	224	294	296	237	237	257	257	226	232
2016	B	134	134	190	200	275	281	196	198	218	222	314	336	237	237	251	251	216	232
2016	B	138	138	180	192	271	283	198	198	216	224	296	316	237	237	239	257	226	228
2016	B	134	138	192	200	253	267	194	198	218	220	298	314	237	237	251	251	228	232
2016	B	134	138	190	204	267	281	196	198	218	222	316	334	237	237	251	251	232	234
2016	B	134	140	182	190	253	267	196	196	218	218	294	298	237	237	251	257	226	230
2016	B	138	138	194	196	281	283	196	198	218	218	296	296	237	237	251	257	230	232
2016	B	138	138	194	194	253	271	196	200	214	218	294	302	237	237	221	257	232	234
2016	B	138	138	186	194	267	271	194	198	222	222	314	314	237	237	257	257	230	234
2016	B	138	138	182	204	283	283	196	196	218	224	314	334	237	237	251	257	234	234
2016	B	138	138	182	186	271	271	196	196	218	228	296	314	237	237	253	257	230	234
2016	B	138	138	194	196	271	275	196	198	218	224	296	314	237	237	257	257	226	230
2016	D	136	138	186	194	271	271	196	198	218	222	290	314	0	0	257	257	230	230
2016	D	138	138	182	204	265	283	196	196	218	222	310	316	237	237	257	257	230	234
2016	D	138	138	190	200	267	275	190	196	218	224	294	314	237	237	251	257	230	230
2016	D	138	138	182	190	259	263	194	196	218	218	294	294	237	237	251	257	228	236
2016	D	138	142	182	182	263	283	194	196	220	224	296	296	237	237	257	257	226	234
2016	D	138	138	180	204	259	271	196	198	216	224	294	316	237	237	239	257	226	232
2016	D	138	140	190	190	257	271	196	196	220	222	296	298	237	237	221	251	230	230
2016	D	136	140	196	200	263	271	196	198	218	218	316	316	237	237	221	251	226	232
2016	D	134	138	196	200	263	275	194	196	216	222	296	314	237	237	251	257	232	234
2016	D	138	138	190	194	259	265	196	198	216	218	314	314	237	237	221	251	226	232
2016	D	138	142	200	202	271	283	196	198	218	218	294	334	237	237	259	261	226	228
2016	D	138	138	196	200	267	283	194	196	218	218	296	316	237	239	257	257	232	234
2016	D	138	138	194	200	271	281	196	198	218	220	296	316	237	237	251	257	228	230
2016	D	138	138	198	204	271	283	196	196	218	222	316	316	237	239	221	221	228	230
2016	D	138	138	192	196	271	283	194	196	218	220	296	296	237	237	257	257	230	234
2016	D	136	142	182	196	263	263	194	196	212	218	296	296	237	237	257	259	230	230
2016	D	138	142	182	186	263	271	198	198	218	218	296	316	237	237	245	259	232	232
2016	D	138	138	196	202	253	271	194	198	228	228	314	316	237	237	251	253	230	232
2016	D	140	142	196	204	267	269	190	196	220	222	296	298	237	237	257	257	232	232
2016	D	140	142	196	200	265	269	196	198	220	228	296	314	237	237	251	257	230	232
2016	D	138	138	192	202	267	271	196	196	218	218	316	316	237	237	221	257	230	232
2016	D	136	138	198	202	259	271	198	198	218	228	316	316	237	237	245	257	232	234
2016	D	138	142	200	200	267	271	196	196	210	218	302	314	237	237	221	221	226	226
2016	D	140	142	190	190	271	281	196	196	216	218	296	316	239	239	257	257	226	230
2016	D	136	142	196	198	267	275	196	196	218	224	296	314	237	237	253	257	232	234
2016	D	136	138	192	194	265	269	196	210	218	226	316	316	237	237	255	259	230	236
2016	D	138	138	192	200	265	269	196	198	216	218	314	314	237	237	221	257	230	230
2016	D	136	138	194	198	265	267	194	194	218	218	316	316	237	237	257	257	226	230
2016	E	140	140	200	200	271	285	196	198	220	224	296	298	237	237	249	259	232	234
2016	E	136	142	196	198	275	275	196	196	218	224	314	316	237	237	257	261	226	232
2016	E	136	142	196	198	267	275	196	196	218	224	296	314	237	237	253	257	226	234
2016	E	142	142	196	200	271	271	196	198	218	218	294	314	237	237	221	257	226	230
2016	E	136	136	182	192	259	259	196	198	218	222	296	316	237	237	253	259	230	232
2016	E	136	142	182	196	263	271	196	198	212	218	296	296	237	237	257	259	232	232
2016	E	138	138	186	196	271	271	198	198	218	218	316	316	237	237	251	257	232	232
2016	E	140	144	192	194	257	257	196	196	176	228	296	316	237	237	221	255	226	234
2016	E	142	142	204	204	257	269	196	198	218	222	294	298	237	237	261	261	216	228
2016	E	138	138	194	204	257	259	196	198	218	222	298	314	237	237	257	257	228	232
2016	E	138	138	192	194	263	283	194	198	218	222	294	294	237	237	221	257	228	230
2016	E	142	142	200	200	267	271	196	198	210	218	302	314	237	237	257	257	226	230
2016	E	138	138	192	202	271	271	196	198	224	228	316	316	237	237	253	259	230	232
2016	E	136	138	182	196	263	263	196	196	212	222	296	296	237	237	221	259	230	232
2016	E	138	140	196	198	271	283	190	198	222	228	316	316	237	237	251	257	230	232
2016	E	136	138	190	200	253	271	190	198	218	218	298	310	237	237	251	257	228	230
2016	E	138	138	200	200	267	269	196	196	176	210	294	302	237	237	257	259	230	232
2016	E	138	138	192	196	263	271	196	198	212	216	296	296	237	237	259	259	230	232
2016	E	138	138	192	202	251	259	196	198	218	218	294	314	237	237	221	251	226	230
2016	E	140	140	182	204	259	271	196	196	216	220	298	316	237	237	249	261	216	226
